# Supplementary material for: Clinical Decision Support Requirements for Ventricular Tachycardia Diagnosis Within the Frameworks of Knowledge and Practice: Survey Study
Source: JMIR Hum Factors. 2024 Mar 26;11:e55802. doi: 10.2196/55802 (PMC11005434; doi:10.2196/55802)
Supplement: Multimedia Appendix 1 [file humanfactors_v11i1e55802_app1.xlsx]

## Sheet: Sheet1 
NO	Gender	Practice years	Title	Hospital Location	Speciality	VT cases per year
1	Man	20	3	Beijing，China	General cardiologist	100
2	Man	1	1	Beijing，China	Arrhythmia specialist	150
3	Man	3	1	Beijing，China	Arrhythmia specialist	200
4	Woman	15	3	Hubei,China	General cardiologist	50
5	Man	15	2	Indonesia	General cardiologist	500
6	Man	10	2	Hebei,China	General cardiologist	100
7	Man	10	2	Xinjiang,China	General cardiologist	3～15
